# Supplementary material for: Transcriptome analysis of maize resistance to Fusarium graminearum
Source: BMC Genomics. 2016 Jun 28;17:477. doi: 10.1186/s12864-016-2780-5 (PMC4924250; doi:10.1186/s12864-016-2780-5)
Supplement: Additional file 2: Table S1. — GO classification of genes commonly induced in the three NILs after inoculation with F. graminearum. Genes were annotated in three main categories: biological process (bp), cellular component (cc), and molecular function (mf). All GO terms shown were significant at FDR < 0.05. (XLSX 32 kb) [file 12864_2016_2780_MOESM2_ESM.xlsx]

## Sheet: MF
GOID	GOTerm	P-Value	FDR	(-log2P)
GO:0030145	manganese ion binding	7.08735e-20	3.51533e-17	63.6133
GO:0045735	nutrient reservoir activity	2.68892e-18	6.66852e-16	58.3677
GO:0020037	heme binding	4.37032e-16	7.2256e-14	51.0231
GO:0005506	iron ion binding	3.36302e-12	4.17014e-10	38.1134
GO:0016705	oxidoreductase activity, acting on paired donors, with incorporation or reduction of molecular oxygen	7.73547e-12	7.67359e-10	36.9116
GO:0004497	monooxygenase activity	2.86258e-11	2.3664e-09	35.0239
GO:0030246	carbohydrate binding	5.23644e-11	3.71039e-09	34.1526
GO:0008194	UDP-glycosyltransferase activity	3.75169e-10	2.32605e-08	31.3117
GO:0019825	oxygen binding	2.61986e-09	1.44383e-07	28.5079
GO:0016758	transferase activity, transferring hexosyl groups	1.38222e-08	6.85583e-07	26.1084
GO:0016168	chlorophyll binding	1.55676e-08	7.01955e-07	25.9369
GO:0004601	peroxidase activity	3.09417e-07	1.27893e-05	21.6239
GO:0004568	chitinase activity	2.10108e-06	8.01642e-05	18.8604
GO:0009055	electron carrier activity	2.43815e-06	8.63802e-05	18.6458
GO:0008061	chitin binding	6.97816e-06	0.000230745	17.1287
GO:0004781	sulfate adenylyltransferase (ATP) activity	9.90996e-06	0.000307209	16.6227
GO:0004675	transmembrane receptor protein serine/threonine kinase activity	1.41677e-05	0.000413363	16.107
GO:0080043	quercetin 3-O-glucosyltransferase activity	2.22654e-05	0.000613535	15.4548
GO:0080044	quercetin 7-O-glucosyltransferase activity	3.06615e-05	0.000760405	14.9932
GO:0008171	O-methyltransferase activity	3.06615e-05	0.000760405	14.9932
GO:0030247	polysaccharide binding	4.68615e-05	0.00106116	14.3812
GO:0015293	symporter activity	4.70675e-05	0.00106116	14.3749
GO:0016491	oxidoreductase activity	6.51207e-05	0.00140434	13.9065
GO:0016829	lyase activity	8.42757e-05	0.0017417	13.5345
GO:0004650	polygalacturonase activity	9.31513e-05	0.00184812	13.3901
GO:0080046	quercetin 4'-O-glucosyltransferase activity	0.000126959	0.00242199	12.9433
GO:0005215	transporter activity	0.000132599	0.0024359	12.8806
GO:0004674	protein serine/threonine kinase activity	0.000142686	0.00252757	12.7749
GO:0016301	kinase activity	0.000171859	0.00293514	12.5065
GO:0016772	transferase activity, transferring phosphorus-containing groups	0.000177529	0.00293514	12.4597
GO:0004672	protein kinase activity	0.000205422	0.00328676	12.2491
GO:1990055	phenylacetaldehyde synthase activity	0.000224416	0.00337304	12.1215
GO:0004837	tyrosine decarboxylase activity	0.000224416	0.00337304	12.1215
GO:0035251	UDP-glucosyltransferase activity	0.000240835	0.00341722	12.0197
GO:0016706	oxidoreductase activity, acting on paired donors, with incorporation or reduction of molecular oxygen, 2-oxoglutarate as one donor, and incorporation of one atom each of oxygen into both donors	0.000241135	0.00341722	12.0179
GO:0005516	calmodulin binding	0.000275413	0.00379458	11.8261
GO:0009815	1-aminocyclopropane-1-carboxylate oxidase activity	0.000327839	0.00439481	11.5747
GO:0008752	FMN reductase activity	0.000374086	0.00488281	11.3843
GO:0080045	quercetin 3'-O-glucosyltransferase activity	0.000404841	0.00514874	11.2704
GO:0003955	NAD(P)H dehydrogenase (quinone) activity	0.000641374	0.00795304	10.6065
GO:0010333	terpene synthase activity	0.00069212	0.00828657	10.4967
GO:0031625	ubiquitin protein ligase binding	0.000701685	0.00828657	10.4769
GO:0052716	hydroquinone:oxygen oxidoreductase activity	0.00071851	0.00828793	10.4427
GO:0016702	oxidoreductase activity, acting on single donors with incorporation of molecular oxygen, incorporation of two atoms of oxygen	0.000846194	0.00953891	10.2067
GO:0015297	antiporter activity	0.00115141	0.0126911	9.76238
GO:0015238	drug transmembrane transporter activity	0.00144172	0.0152688	9.43799
GO:0009916	alternative oxidase activity	0.00147763	0.0152688	9.4025
GO:0004337	geranyltranstransferase activity	0.00147763	0.0152688	9.4025
GO:0004553	hydrolase activity, hydrolyzing O-glycosyl compounds	0.00155689	0.0157596	9.32712
GO:0016757	transferase activity, transferring glycosyl groups	0.00173714	0.0172325	9.16907
GO:0016887	ATPase activity	0.00189862	0.018465	9.04084
GO:0016231	beta-N-acetylglucosaminidase activity	0.00206827	0.0197281	8.91736
GO:0015112	nitrate transmembrane transporter activity	0.00211533	0.0197963	8.8849
GO:0004089	carbonate dehydratase activity	0.00223142	0.0202877	8.80782
GO:0046872	metal ion binding	0.00224964	0.0202877	8.79609
GO:0050403	trans-zeatin O-beta-D-glucosyltransferase activity	0.00266897	0.0234628	8.5495
GO:0016747	transferase activity, transferring acyl groups other than amino-acyl groups	0.00269633	0.0234628	8.53479
GO:0031418	L-ascorbic acid binding	0.00309808	0.0264939	8.33441
GO:0004364	glutathione transferase activity	0.0031558	0.0265301	8.30778
GO:0008843	endochitinase activity	0.00364056	0.0300953	8.10162
GO:0050502	cis-zeatin O-beta-D-glucosyltransferase activity	0.00371324	0.0301929	8.0731
GO:0034281	ent-isokaurene synthase activity	0.0042427	0.0314087	7.8808
GO:0034282	ent-pimara-8(14),15-diene synthase activity	0.0042427	0.0314087	7.8808
GO:0034280	ent-sandaracopimaradiene synthase activity	0.0042427	0.0314087	7.8808
GO:0034278	stemar-13-ene synthase activity	0.0042427	0.0314087	7.8808
GO:0046424	ferulate 5-hydroxylase activity	0.0042427	0.0314087	7.8808
GO:0046429	4-hydroxy-3-methylbut-2-en-1-yl diphosphate synthase activity	0.0042427	0.0314087	7.8808
GO:0015144	carbohydrate transmembrane transporter activity	0.00438602	0.0319922	7.83287
GO:0022891	substrate-specific transmembrane transporter activity	0.00499984	0.035457	7.6439
GO:0044212	transcription regulatory region DNA binding	0.00500401	0.035457	7.6427
GO:0043169	cation binding	0.00563215	0.0392988	7.4721
GO:0010277	chlorophyllide a oxygenase [overall] activity	0.00578389	0.0392988	7.43374
GO:0004161	dimethylallyltranstransferase activity	0.00578389	0.0392988	7.43374
GO:0015171	amino acid transmembrane transporter activity	0.00635996	0.0426289	7.29677
GO:0042936	dipeptide transporter activity	0.00745376	0.0492942	7.06782

## Sheet: CC
GOID	GOTerm	P-Value	FDR	(-log2P)
GO:0005576	extracellular region	1.8879e-25	2.22773e-23	82.1314
GO:0012505	endomembrane system	5.33906e-18	3.15004e-16	57.3781
GO:0048046	apoplast	5.07338e-13	1.99553e-11	40.8421
GO:0030076	light-harvesting complex	1.10621e-08	3.26332e-07	26.4298
GO:0016021	integral to membrane	2.19543e-07	5.18121e-06	22.119
GO:0044459	plasma membrane part	1.04119e-06	2.04768e-05	19.8733
GO:0005886	plasma membrane	6.37429e-06	0.000107452	17.2593
GO:0009522	photosystem I	4.95748e-05	0.000731228	14.3
GO:0010287	plastoglobule	0.000265022	0.00347474	11.8816
GO:0009783	photosystem II antenna complex	0.000782701	0.00923587	10.3193
GO:0005618	cell wall	0.000926895	0.00994306	10.0753
GO:0031012	extracellular matrix	0.00124643	0.0122565	9.64798
GO:0009705	plant-type vacuole membrane	0.00455129	0.0413117	7.77951

## Sheet: BP
GOID	GOTerm	P-Value	FDR	(-log2P)
GO:0050832	defense response to fungus	2.72161e-17	5.22588e-15	55.0283
GO:0010363	regulation of plant-type hypersensitive response	3.62733e-17	5.54981e-15	54.6139
GO:0009862	systemic acquired resistance, salicylic acid mediated signaling pathway	4.38655e-16	5.59285e-14	51.0178
GO:0010310	regulation of hydrogen peroxide metabolic process	1.07576e-14	1.0287e-12	46.4016
GO:0009867	jasmonic acid mediated signaling pathway	2.26202e-14	1.92272e-12	45.3294
GO:0055114	oxidation-reduction process	4.82215e-12	2.83765e-10	37.5935
GO:0010200	response to chitin	5.27366e-12	2.88168e-10	37.4643
GO:0000165	MAPK cascade	6.65812e-12	3.39564e-10	37.128
GO:0006979	response to oxidative stress	8.02083e-12	3.83496e-10	36.8594
GO:0043069	negative regulation of programmed cell death	1.08407e-10	4.6073e-09	33.1028
GO:0009697	salicylic acid biosynthetic process	1.69152e-10	6.81059e-09	32.461
GO:0009611	response to wounding	4.85902e-10	1.68961e-08	30.9386
GO:0009963	positive regulation of flavonoid biosynthetic process	8.04006e-08	2.56277e-06	23.5682
GO:0009627	systemic acquired resistance	1.45898e-07	4.29278e-06	22.7085
GO:0009751	response to salicylic acid stimulus	6.84235e-07	1.85589e-05	20.479
GO:0002679	respiratory burst involved in defense response	7.03541e-07	1.85589e-05	20.4389
GO:0009723	response to ethylene stimulus	4.63349e-06	0.000112069	17.7195
GO:0034976	response to endoplasmic reticulum stress	4.68784e-06	0.000112069	17.7026
GO:0009699	phenylpropanoid biosynthetic process	8.41299e-06	0.000183884	16.8589
GO:0009805	coumarin biosynthetic process	9.37348e-06	0.000199186	16.703
GO:0006855	drug transmembrane transport	1.03007e-05	0.000212974	16.5669
GO:0009718	anthocyanin-containing compound biosynthetic process	1.99654e-05	0.000401934	15.6121
GO:0046274	lignin catabolic process	3.36129e-05	0.000627168	14.8606
GO:0010583	response to cyclopentenone	4.19929e-05	0.00076487	14.5395
GO:0042744	hydrogen peroxide catabolic process	4.49892e-05	0.000800389	14.4401
GO:0006032	chitin catabolic process	7.52018e-05	0.00119853	13.6989
GO:0009809	lignin biosynthetic process	8.62776e-05	0.00134699	13.5007
GO:0016114	terpenoid biosynthetic process	0.000102938	0.00154407	13.2459
GO:0009813	flavonoid biosynthetic process	0.000193094	0.00254684	12.3384
GO:0009753	response to jasmonic acid stimulus	0.000207149	0.00264115	12.237
GO:0006952	defense response	0.000258865	0.00324642	11.9155
GO:0009636	response to toxic substance	0.000281684	0.003367	11.7936
GO:0046865	terpenoid transport	0.000432836	0.00501696	11.1739
GO:0009817	defense response to fungus, incompatible interaction	0.000761039	0.00824948	10.3597
GO:0043433	negative regulation of sequence-specific DNA binding transcription factor activity	0.000765638	0.00824948	10.351
GO:0031347	regulation of defense response	0.000875064	0.00917019	10.1583
GO:0031408	oxylipin biosynthetic process	0.00110222	0.0109506	9.82537
GO:0009698	phenylpropanoid metabolic process	0.00130259	0.012456	9.5844
GO:0080168	abscisic acid transport	0.00132267	0.0124918	9.56234
GO:0045337	farnesyl diphosphate biosynthetic process	0.00175939	0.0152891	9.15071
GO:0033384	geranyl diphosphate biosynthetic process	0.00175939	0.0152891	9.15071
GO:0009407	toxin catabolic process	0.00180655	0.0153556	9.11255
GO:0009863	salicylic acid mediated signaling pathway	0.00226879	0.0186626	8.78386
GO:0007178	transmembrane receptor protein serine/threonine kinase signaling pathway	0.00245951	0.0198055	8.66741
GO:0016132	brassinosteroid biosynthetic process	0.00328608	0.0252039	8.24941
GO:0010120	camalexin biosynthetic process	0.00355263	0.026845	8.1369
GO:0009626	plant-type hypersensitive response	0.00470289	0.0329437	7.73224
GO:0008631	intrinsic apoptotic signaling pathway in response to oxidative stress	0.00478006	0.0329437	7.70876
GO:0043620	regulation of DNA-dependent transcription in response to stress	0.00478006	0.0329437	7.70876
GO:0052542	defense response by callose deposition	0.0063745	0.0424043	7.29347
GO:0051501	diterpene phytoalexin metabolic process	0.0068432	0.0443648	7.19111
GO:0006629	lipid metabolic process	0.00785413	0.0496563	6.99233
GO:0006855	drug transmembrane transport	1.03007e-05	0.000212974	16.5669
GO:0015706	nitrate transport	1.15144e-21	8.80855e-19	69.557
GO:0010167	response to nitrate	1.04905e-20	4.0126e-18	66.3695
GO:0006612	protein targeting to membrane	2.73249e-17	5.22588e-15	55.0226
GO:0006826	iron ion transport	8.40615e-15	9.18673e-13	46.7575
GO:0010106	cellular response to iron ion starvation	2.32524e-12	1.76399e-10	38.6458
GO:0000041	transition metal ion transport	2.53645e-12	1.76399e-10	38.5203
GO:0031348	negative regulation of defense response	4.56807e-12	2.83765e-10	37.6716
GO:0009595	detection of biotic stimulus	2.30809e-11	1.03864e-09	35.3345
GO:0009765	photosynthesis, light harvesting	2.24276e-10	8.57854e-09	32.054
GO:0043900	regulation of multi-organism process	2.48656e-10	9.05819e-09	31.9051
GO:0042742	defense response to bacterium	9.61062e-10	3.19658e-08	29.9547
GO:0006865	amino acid transport	1.27568e-07	3.90359e-06	22.9022
GO:0080167	response to karrikin	2.14035e-07	6.06432e-06	22.1557
GO:0006995	cellular response to nitrogen starvation	1.07934e-06	2.7523e-05	19.8214
GO:0019344	cysteine biosynthetic process	7.11728e-06	0.000164991	17.1002
GO:0051707	response to other organism	8.37986e-06	0.000183884	16.8646
GO:0070838	divalent metal ion transport	2.09688e-05	0.000411312	15.5414
GO:0030003	cellular cation homeostasis	2.57073e-05	0.000491653	15.2475
GO:0008152	metabolic process	4.92777e-05	0.00085676	14.3087
GO:0009409	response to cold	5.59619e-05	0.000951352	14.1252
GO:0009617	response to bacterium	5.82864e-05	0.000969329	14.0665
GO:0070814	hydrogen sulfide biosynthetic process	6.65269e-05	0.00108283	13.8757
GO:0010054	trichoblast differentiation	0.000102938	0.00154407	13.2459
GO:0015824	proline transport	0.00011162	0.00164211	13.1291
GO:0016998	cell wall macromolecule catabolic process	0.000116207	0.00167733	13.071
GO:0015692	lead ion transport	0.000153927	0.00218063	12.6655
GO:0010114	response to red light	0.000180557	0.00251138	12.4353
GO:0006559	L-phenylalanine catabolic process	0.000184211	0.00251645	12.4064
GO:0010224	response to UV-B	0.000189779	0.00254684	12.3634
GO:0009828	plant-type cell wall loosening	0.00020151	0.00261279	12.2769
GO:0006944	cellular membrane fusion	0.000269081	0.00332011	11.8597
GO:0042538	hyperosmotic salinity response	0.000281359	0.003367	11.7953
GO:0045088	regulation of innate immune response	0.000360986	0.00424852	11.4358
GO:0042754	negative regulation of circadian rhythm	0.000447141	0.00510541	11.127
GO:0000103	sulfate assimilation	0.000533745	0.00600463	10.8716
GO:0009411	response to UV	0.000554958	0.0061528	10.8153
GO:0006468	protein phosphorylation	0.000870811	0.00917019	10.1654
GO:0006857	oligopeptide transport	0.00100983	0.0104395	9.95167
GO:0009744	response to sucrose stimulus	0.00106131	0.0108253	9.87994
GO:0019953	sexual reproduction	0.00110002	0.0109506	9.82825
GO:0048574	long-day photoperiodism, flowering	0.00123318	0.0119519	9.66341
GO:0009414	response to water deprivation	0.00123425	0.0119519	9.66215
GO:0005975	carbohydrate metabolic process	0.00141389	0.0131905	9.46612
GO:0031640	killing of cells of other organism	0.00152278	0.0140353	9.35908
GO:0019752	carboxylic acid metabolic process	0.00154966	0.014113	9.33383
GO:0009768	photosynthesis, light harvesting in photosystem I	0.00175939	0.0152891	9.15071
GO:0007585	respiratory gaseous exchange	0.00175939	0.0152891	9.15071
GO:0071456	cellular response to hypoxia	0.00177874	0.0152891	9.13493
GO:0009620	response to fungus	0.00201336	0.0169255	8.95618
GO:0009830	cell wall modification involved in abscission	0.0020876	0.0173588	8.90394
GO:0080027	response to herbivore	0.00230257	0.018739	8.76254
GO:0009651	response to salt stress	0.00268811	0.0214209	8.53919
GO:0006749	glutathione metabolic process	0.00277972	0.0219225	8.49084
GO:0009269	response to desiccation	0.00323536	0.0252039	8.27186
GO:0042398	cellular modified amino acid biosynthetic process	0.00329463	0.0252039	8.24567
GO:0042631	cellular response to water deprivation	0.00357933	0.026845	8.12609
GO:0001666	response to hypoxia	0.00369404	0.0274363	8.08059
GO:0009831	plant-type cell wall modification involved in multidimensional cell growth	0.00396724	0.0291821	7.97765
GO:0010196	nonphotochemical quenching	0.00431823	0.0311645	7.85535
GO:0031930	mitochondria-nucleus signaling pathway	0.00431823	0.0311645	7.85535
GO:0032107	regulation of response to nutrient levels	0.00478006	0.0329437	7.70876
GO:0070206	protein trimerization	0.00478006	0.0329437	7.70876
GO:0009625	response to insect	0.0049577	0.0338629	7.65611
GO:0009581	detection of external stimulus	0.00619211	0.04192	7.33535
GO:0009644	response to high light intensity	0.00627643	0.0421181	7.31584
GO:0009835	fruit ripening	0.0068432	0.0443648	7.19111
GO:0070370	cellular heat acclimation	0.0068432	0.0443648	7.19111
GO:0048544	recognition of pollen	0.00711071	0.0457117	7.13579
GO:0009605	response to external stimulus	0.00781443	0.0496563	6.99964
