# Supplementary material for: Transcriptome analysis of maize resistance to Fusarium graminearum
Source: BMC Genomics. 2016 Jun 28;17:477. doi: 10.1186/s12864-016-2780-5 (PMC4924250; doi:10.1186/s12864-016-2780-5)
Supplement: Additional file 4: Table S2. — GO classification of genes exclusively upregulated in NIL1 compared with NIL3 after inoculation with F. graminearum. Genes were annotated in three main categories: biological process (bp), cellular component (cc), and molecular function (mf). All GO terms shown were significant at FDR < 0.05. (XLSX 13 kb) [file 12864_2016_2780_MOESM4_ESM.xlsx]

## Sheet: BP
GOID	GOTerm	P-Value	FDR	(–log2P)
GO:0009644	response to high light intensity	5.84197e-06	0.00355192	17.3851
GO:0009856	pollination	0.000114368	0.0333015	13.094
GO:0042542	response to hydrogen peroxide	0.000167948	0.0333015	12.5397
GO:0009408	response to heat	0.000219089	0.0333015	12.1562
GO:0006950	response to stress	0.000408948	0.0497281	11.2558
GO:0015695	organic cation transport	0.00170655	0.119589	9.1947
GO:0015746	citrate transport	0.00170655	0.119589	9.1947
GO:0006457	protein folding	0.00182294	0.119589	9.09951
GO:0009853	photorespiration	0.00184452	0.119589	9.08254
GO:0080167	response to karrikin	0.00196692	0.119589	8.98985
GO:0007043	cell-cell junction assembly	0.0025072	0.127032	8.6397
GO:0046109	uridine biosynthetic process	0.0025072	0.127032	8.6397
GO:0006865	amino acid transport	0.00306048	0.127951	8.35202
GO:0006412	translation	0.00306107	0.127951	8.35175
GO:0042254	ribosome biogenesis	0.00315669	0.127951	8.30737
GO:0015706	nitrate transport	0.00359366	0.134293	8.12033
GO:0048653	anther development	0.00375491	0.134293	8.057
GO:0001510	RNA methylation	0.00471477	0.159254	7.7286
GO:0080181	lateral root branching	0.00609625	0.185278	7.35786
GO:0006644	phospholipid metabolic process	0.00674219	0.185278	7.21257
GO:0000041	transition metal ion transport	0.00691077	0.185278	7.17694
GO:0010311	lateral root formation	0.00710611	0.185278	7.13672
GO:0031347	regulation of defense response	0.00718441	0.185278	7.12091
GO:0006869	lipid transport	0.00775643	0.185278	7.01039
GO:0006995	cellular response to nitrogen starvation	0.00777612	0.185278	7.00673
GO:0010286	heat acclimation	0.00792306	0.185278	6.97973
GO:0009399	nitrogen fixation	0.00841732	0.189546	6.89242
GO:0009718	anthocyanin-containing compound biosynthetic process	0.00919201	0.199598	6.7654

## Sheet: CC
GOID	GOTerm	P-Value	FDR	(–log2P)
GO:0022627	cytosolic small ribosomal subunit	3.70998e-06	0.000381754	18.0402
GO:0022625	cytosolic large ribosomal subunit	7.4127e-06	0.000381754	17.0416
GO:0005576	extracellular region	1.80352e-05	0.000619208	15.7588
GO:0005750	mitochondrial respiratory chain complex III	3.20501e-05	0.000825289	14.9293
GO:0048196	plant extracellular matrix	0.000136188	0.00280546	12.8421
GO:0005840	ribosome	0.000295601	0.00507448	11.7241
GO:0022626	cytosolic ribosome	0.0038323	0.0563895	8.02758
GO:0048226	Casparian strip	0.0066608	0.0770868	7.23009
GO:0048046	apoplast	0.00673574	0.0770868	7.21395

## Sheet: MF
GOID	GOTerm	P-Value	FDR	(–log2P)
GO:0003735	structural constituent of ribosome	2.80883e-05	0.00794899	15.1197
GO:0003674	molecular_function	0.000752501	0.0661615	10.376
GO:0005507	copper ion binding	0.000943573	0.0661615	10.0496
GO:0015137	citrate transmembrane transporter activity	0.00116893	0.0661615	9.74059
GO:0008519	ammonium transmembrane transporter activity	0.00116893	0.0661615	9.74059
GO:0020037	heme binding	0.0020851	0.0983472	8.90567
GO:0009055	electron carrier activity	0.0027541	0.111344	8.5042
GO:0015180	L-alanine transmembrane transporter activity	0.00651885	0.224554	7.26117
GO:0004022	alcohol dehydrogenase (NAD) activity	0.0071413	0.224554	7.1296
GO:0015185	gamma-aminobutyric acid transmembrane transporter activity	0.00858703	0.237835	6.86363
