# Supplementary material for: Transcriptome analysis of maize resistance to Fusarium graminearum
Source: BMC Genomics. 2016 Jun 28;17:477. doi: 10.1186/s12864-016-2780-5 (PMC4924250; doi:10.1186/s12864-016-2780-5)
Supplement: Additional file 5: Table S3. — GO classification of genes exclusively downregulated in NIL1 compared with NIL3 after inoculation with F. graminearum. Genes were annotated in three main categories: biological process (bp), cellular component (cc), and molecular function (mf). All GO terms shown were significant at P ≤ 0.01. (XLSX 14 kb) [file 12864_2016_2780_MOESM5_ESM.xlsx]

## Sheet: BP
GOID	GOTerm	P-Value	FDR	(–log2P)
GO:0009873	ethylene mediated signaling pathway	4.74297e-09	2.82681e-06	27.6516
GO:0010200	response to chitin	8.92337e-08	2.65917e-05	23.4178
GO:0035556	intracellular signal transduction	4.40073e-07	7.42931e-05	21.1158
GO:0009416	response to light stimulus	4.98611e-07	7.42931e-05	20.9356
GO:0002679	respiratory burst involved in defense response	1.03259e-06	0.000123085	19.8853
GO:0009414	response to water deprivation	2.51061e-06	0.000249387	18.6035
GO:0045892	negative regulation of transcription, DNA-dependent	5.18432e-06	0.000441408	17.5574
GO:0009723	response to ethylene stimulus	6.0988e-05	0.00454361	14.0011
GO:0009693	ethylene biosynthetic process	8.37113e-05	0.00554355	13.5442
GO:0009753	response to jasmonic acid stimulus	0.000104767	0.00577269	13.2205
GO:0006351	transcription, DNA-dependent	0.000106543	0.00577269	13.1963
GO:0080040	positive regulation of cellular response to phosphate starvation	0.000221922	0.0110221	12.1377
GO:0001666	response to hypoxia	0.000271547	0.0117353	11.8465
GO:0009737	response to abscisic acid stimulus	0.000275662	0.0117353	11.8248
GO:0009299	mRNA transcription	0.000464094	0.017623	11.0733
GO:0009862	systemic acquired resistance, salicylic acid mediated signaling pathway	0.000473102	0.017623	11.0456
GO:0009612	response to mechanical stimulus	0.000515647	0.018078	10.9213
GO:0050832	defense response to fungus	0.00059815	0.0191312	10.7072
GO:0010310	regulation of hydrogen peroxide metabolic process	0.000609887	0.0191312	10.6792
GO:0009611	response to wounding	0.000700973	0.020889	10.4784
GO:0009738	abscisic acid mediated signaling pathway	0.000760467	0.0215828	10.3608
GO:0019252	starch biosynthetic process	0.0015622	0.0423215	9.3222
GO:0019375	galactolipid biosynthetic process	0.00171028	0.0443185	9.19155
GO:0009620	response to fungus	0.00182606	0.0453472	9.09705
GO:0042538	hyperosmotic salinity response	0.0021172	0.0504742	8.88362
GO:0080141	regulation of jasmonic acid biosynthetic process	0.00251875	0.0577374	8.63308
GO:0009751	response to salicylic acid stimulus	0.00290118	0.0640409	8.42914
GO:0010027	thylakoid membrane organization	0.00323728	0.0689078	8.271
GO:0012502	induction of programmed cell death	0.00373751	0.0768123	8.06371
GO:0009631	cold acclimation	0.00509191	0.101159	7.61758
GO:0070838	divalent metal ion transport	0.00570152	0.109616	7.45444
GO:0006355	regulation of transcription, DNA-dependent	0.00719637	0.134032	7.11851
GO:0000165	MAPK cascade	0.00800207	0.144522	6.96541
GO:0045487	gibberellin catabolic process	0.00868468	0.147888	6.84731
GO:0071497	cellular response to freezing	0.00868468	0.147888	6.84731

## Sheet: CC
GOID	GOTerm	P-Value	FDR	(–log2P)
GO:0031351	integral to plastid membrane	0.000432871	0.0346297	11.1738
GO:0016459	myosin complex	0.00314202	0.125681	8.31409
GO:0010598	NAD(P)H dehydrogenase complex (plastoquinone)	0.00651965	0.173857	7.26099

## Sheet: MF
GOID	GOTerm	P-Value	FDR	(–log2P)
GO:0003700	sequence-specific DNA binding transcription factor activity	7.18937e-07	0.000184767	20.4076
GO:0004645	phosphorylase activity	0.00135689	0.115062	9.52548
GO:0008184	glycogen phosphorylase activity	0.00135689	0.115062	9.52548
GO:0004760	serine-pyruvate transaminase activity	0.00223855	0.115062	8.80322
GO:0050281	serine-glyoxylate transaminase activity	0.00223855	0.115062	8.80322
GO:0047262	polygalacturonate 4-alpha-galacturonosyltransferase activity	0.00412788	0.176811	7.92038
GO:0045543	gibberellin 2-beta-dioxygenase activity	0.00607965	0.195309	7.3618
GO:0005261	cation channel activity	0.00607965	0.195309	7.3618
GO:0004781	sulfate adenylyltransferase (ATP) activity	0.00773783	0.21734	7.01386
GO:0003774	motor activity	0.00866896	0.21734	6.84993
GO:0005509	calcium ion binding	0.00930251	0.21734	6.74816
