# Supplementary material for: Transcriptome analysis of maize resistance to Fusarium graminearum
Source: BMC Genomics. 2016 Jun 28;17:477. doi: 10.1186/s12864-016-2780-5 (PMC4924250; doi:10.1186/s12864-016-2780-5)
Supplement: Additional file 6: Table S4. — Primers used for qRT-PCR to validate the selected DEGs in RNAseq. (XLSX 9 kb) [file 12864_2016_2780_MOESM6_ESM.xlsx]

## Sheet: Sheet1
Gene ID	Left Primer（5'-3'）	Right Primer（5'-3'）
GRMZM2G148087	TCGAGGTACAAGGCCATGAC	CTGGAACGAGAAGTCTGGGT
GRMZM2G103342	AGTAGATGATCCCTGTCCGC	GCCGCCACCCTCTTATTAGA
GRMZM2G108847	CTGGGGCAGCAGGGTATAG	CGGCAGGTTGGTCTTTGTC
GRMZM2G112488	TGAAGGTGGACTCGACGTAC	CGATCGCATGCATGGTCTAG
GRMZM2G127087	GACCAGACAAGAGCTACCGA	CCCATTCCAACAAACGCAGA
GRMZM2G402631	CGGCAACAGCAACTACCAAG	GCACACAAATCCAGCTACGT
GRMZM2G453805	CGTGCAGAACAACTACAGCA	ATGCGTCTTTGTCTCCCGAT
GRMZM2G474194	GTCTACAGCTCCATCGTCCA	ACGTCGTCTTATGCCTGTCT
GRMZM2G162505	ACCTCCACCAATCCAACCAA	CAACAGCCGCTACAAGTACC
GRMZM2G169726	CTCTCGTTCACAGTGCAAGC	CACGGACTTTTGCTTGGACA
GRMZM2G336824	CCACCCTTCTCCAGATCCTC	AGACTCACAAAGGGAGCCAA
GRMZM2G173192	GCATCGACGAACCAACTCC	GGAGAGTGATGAGGCCTTCT
AC205502.4_FG004	AGAGGTCACACGCTTCATGA	GCCATGCTCACTGATGTAGC
GRMZM2G136372	GGACGCCATGGATGCTATTC	GAATAGCATCCATGGCGTCC
GRMZM2G006853	TCCTCCACACTACAAACGCA	GGACGCCATGGATGCTATTC
GRMZM2G148904	CACGTACCCCATCTTCCTCA	GATCATCAATCGTCGGAGCG
GRMZM2G065585	TCGAGACCTACATCTTCGCC	GACCTCGGCGTCTTGTTTAG
GRMZM2G118809	GCCTATGCCACATTTGCACT	GCTTCATCTTCGTGCTCCTG
GRMZM2G028306	AGAGAAAAGGCTGGAGTGCT	GATTTAGTCGCTGCAGGGTG
